# Supplementary material for: Developing the Physical Fitness of Children: A Systematic Scoping Review of Pedagogy in Research
Source: Sports (Basel). 2025 Sep 8;13(9):309. doi: 10.3390/sports13090309 (PMC12474001; doi:10.3390/sports13090309)
Supplement: Supplementary file 1 [file sports-13-00309-s001.zip]

Archive with 1 entries (1 files):
- sports-3754149-supplementary.pdf
